# Supplementary material for: Safety and serum distribution of anti-SARS-CoV-2 monoclonal antibody MAD0004J08 after intramuscular injection
Source: Nat Commun. 2022 Apr 27;13:2263. doi: 10.1038/s41467-022-29909-x (PMC9046195; doi:10.1038/s41467-022-29909-x)
Supplement: Supplementary file 4 — Source Data [file 41467_2022_29909_MOESM4_ESM.zip]

Archive with 3 entries (3 files):
- Source Data_Figure 2.xlsx
- Source Data_Figure 3.xlsx
- Source Data_Figure 4.xlsx
