# Supplementary material for: Safety and serum distribution of anti-SARS-CoV-2 monoclonal antibody MAD0004J08 after intramuscular injection
Source: Nat Commun. 2022 Apr 27;13:2263. doi: 10.1038/s41467-022-29909-x (PMC9046195; doi:10.1038/s41467-022-29909-x)
Supplement: Supplementary file 4 — Source Data [file 41467_2022_29909_MOESM4_ESM.zip › Source Data_Figure 2.xlsx]

## Sheet: Figure 2
Pharmacokinetic analyses - (ng/mL)
Day 1 - 0h			Day 1 - 1h			Day 1 - 2h			Day 1 - 3h			Day 1 - 4h			Day 1 - 6h			Day 1 - 8h			Day 1 - 12h			Day 1 - 24h			Day 2			Day 8			Day 15			Day 22			Day 30			Day 60
Cohort 1 (48 mg)	Cohort 2 (100 mg)	Cohort 3 (400 mg)	Cohort 1 (48 mg)	Cohort 2 (100 mg)	Cohort 3 (400 mg)	Cohort 1 (48 mg)	Cohort 2 (100 mg)	Cohort 3 (400 mg)	Cohort 1 (48 mg)	Cohort 2 (100 mg)	Cohort 3 (400 mg)	Cohort 1 (48 mg)	Cohort 2 (100 mg)	Cohort 3 (400 mg)	Cohort 1 (48 mg)	Cohort 2 (100 mg)	Cohort 3 (400 mg)	Cohort 1 (48 mg)	Cohort 2 (100 mg)	Cohort 3 (400 mg)	Cohort 1 (48 mg)	Cohort 2 (100 mg)	Cohort 3 (400 mg)	Cohort 1 (48 mg)	Cohort 2 (100 mg)	Cohort 3 (400 mg)	Cohort 1 (48 mg)	Cohort 2 (100 mg)	Cohort 3 (400 mg)	Cohort 1 (48 mg)	Cohort 2 (100 mg)	Cohort 3 (400 mg)	Cohort 1 (48 mg)	Cohort 2 (100 mg)	Cohort 3 (400 mg)	Cohort 1 (48 mg)	Cohort 2 (100 mg)	Cohort 3 (400 mg)	Cohort 1 (48 mg)	Cohort 2 (100 mg)	Cohort 3 (400 mg)	Cohort 1 (48 mg)	Cohort 2 (100 mg)	Cohort 3 (400 mg)
5	5	11.6	34.4	13.9	91.5	82.3	181	898	169	255	1550	219	568	2210	481	982	3650	471	1240	5190	1000	1670	9110	1980	2610	11000	4010	4070	29500	6220	7520	22300	6290	7950	41800	7760	9260	30300	5670	10500	48900	5290	11100	28100
6.83	5	5.09	108	52.6	34.1	117	210	116	138	328	205	140	691	664	177	915	1420	205	1250	2060	266	2000	3350	700	2700	6560	1500	6200	21200	3820	11300	91500	4430	10800	41300	4700	10900	49400	5100	12100	40700	4990	8210	32900
5	8.03	11.7	5	66.3	317	22.1	107	423	52.7	128	3070	220	237	5230	365	341	6670	452	485	8540	781	994	10400	1130	1250	11600	2280	3140	23400	3660	8040	29000	3610	14800	39300	5210	10700	56000	5770	12000	40600	6520	11500	26400
7.89	7.63	24.2	12.5	33.6	75.7	95.4	91.7	298	224	156	923	461	543	1580	598	735	3500	787	1080	4990	1210	1750	6180	1830	2250	9080	3480	5430	20000	4410	9200	38800	6660	13100	41000	6470	11000	44600	6830	12800	41300	6000	11800	26900
31.6	7.51	15.1	92.5	18.2	30.6	256	442	170	376	1070	641	655	1490	1420	1000	2430	3670	1320	2710	6150	1980	3930	7980	2520	4560	10400	4650	8590	19900	7720	11500	33300	7780	11000	43300	9100	15200	43900	9750	12700	36100	8000	8980	32300
5	5.37	5	9.77	221	9.94	22.2	1340	48	72.5	2000	399	229	2200	984	292	3300	2890	383	3780	5050	501	4080	6290	634	4220	10300	1380	7460	19900	3280	14400	38200	4590	14000	50300	4990	12800	50200	5370	12100	51000	5360	8280	43200
5	6.85	8.94	60.7	29.7	14.2	343	416	321	1070	925	1440	1490	1100	2720	1970	2670	3930	2380	3590	5610	2840	4750	6430	2050	6650	10400	8230	10600	20300	8830	17600	36800	9020	13300	50500	9120	12800	50900	8890	13600	53000	7310	8280	37400
5	8.75	26.3	5.42	15.4	37	133	210	110	361	386	715	883	805	1830	1070	1310	2930	1270	1840	4340	1620	3150	6380	3430	4180	10900	3560	7880	20000	5550	12000	40600	7660	12600	48300	7430	11800	57000	6410	10500	47900	5610	11700	29200
