# Supplementary material for: Safety and serum distribution of anti-SARS-CoV-2 monoclonal antibody MAD0004J08 after intramuscular injection
Source: Nat Commun. 2022 Apr 27;13:2263. doi: 10.1038/s41467-022-29909-x (PMC9046195; doi:10.1038/s41467-022-29909-x)
Supplement: Supplementary file 4 — Source Data [file 41467_2022_29909_MOESM4_ESM.zip › Source Data_Figure 3.xlsx]

## Sheet: Figure 3
CPE-neutralization assay against Wuhan (100% Inhibitory Dilution (ID100) values are reported in the table below)
"1" indicates not-neutralizing sera
Convalescent Patients	Vaccinees (Seronegative)	Vaccinees (Seropositive)	Cohort 1 (48mg)	Cohort 2 (100mg)	Cohort 3 (400mg)
15	15	240	905.1	1280	1280
120	80	320	320	2560	1810.19
80	20	1280	452.55	1810.19	2560
120	10	60	640	1280	1810.19
120	60	240	905.1	226.27	1810.19
640			226.27	1280	1810.19
15			640	905.1	1810.19
120			320	905.1	5120
120
640
40
960
80
20
5
1
640
10240
60
1
