# Supplementary material for: Safety and serum distribution of anti-SARS-CoV-2 monoclonal antibody MAD0004J08 after intramuscular injection
Source: Nat Commun. 2022 Apr 27;13:2263. doi: 10.1038/s41467-022-29909-x (PMC9046195; doi:10.1038/s41467-022-29909-x)
Supplement: Supplementary file 4 — Source Data [file 41467_2022_29909_MOESM4_ESM.zip › Source Data_Figure 4.xlsx]

## Sheet: Figure 4 - Panel A
CPE-neutralization assay against Alpha (100% Inhibitory Dilution (ID100) values are reported in the table below)
<10 indicates lower limit of detection
Cohort 1 (48mg)	Cohort 2 (100mg)	Cohort 3 (400mg)
640	1280	5120
160	905.1	5120
226.27	905.1	5120
320	1280	5120
320	905.1	2560
226.27	452.55	5120
640	452.55	5120
226.27	640	1810.19

## Sheet: Figure 4 - Panel B
CPE-neutralization assay against Beta (100% Inhibitory Dilution (ID100) values are reported in the table below)
<10 indicates lower limit of detection
Cohort 1 (48mg)	Cohort 2 (100mg)	Cohort 3 (400mg)
113.14	160	1280
80	452.55	1810.19
113.14	452.55	1810.19
113.14	226.27	905.1
226.27	226.27	905.1
113.14	320	905.1
320	113.14	905.1
113.14	452.55	1810.19

## Sheet: Figure 4 - Panel C
CPE-neutralization assay against Gamma (100% Inhibitory Dilution (ID100) values are reported in the table below)
<10 indicates lower limit of detection
Cohort 1 (48mg)	Cohort 2 (100mg)	Cohort 3 (400mg)
113.14	226.27	640
80	226.27	452.55
80	226.27	1280
113.14	226.27	640
226.27	226.27	640
56.57	160	640
226.27	160	1280
113.14	160	452.55

## Sheet: Figure 4 - Panel D
CPE-neutralization assay against Delta (100% Inhibitory Dilution (ID100) values are reported in the table below)
<10 indicates lower limit of detection
Cohort 1 (48mg)	Cohort 2 (100mg)	Cohort 3 (400mg)
905.1	1280	5120
452.55	1280	5120
320	905.1	5120
452.55	1280	5120
905.1	452.55	5120
226.27	905.1	5120
640	905.1	5120
320	640	5120

## Sheet: Figure 4 - Panel E
CPE-neutralization assay against all tested SARS-CoV-2 viruses (100% Inhibitory Dilution (ID100) values are reported in the table below)
<10 indicates lower limit of detection
	Cohort 1 (48 mg)
SARS-CoV-2 Variant	Subject 1	Subject 2	Subject 3	Subject 4	Subject 5	Subject 6	Subject 7	Subject 8
Wuhan	905.1	320	452.55	640	950	226.27	660	330
B.1.1.7 (alpha)	640	160	226.27	320	370	280	700	200
B.1.351 (beta)	113.14	80	133	103	226.27	153	320	173
P.1 (gamma)	113.14	80	90	133	226.27	56.57	236	123
B.1.617.2 (delta)	905.1	452.55	320	452.55	905.1	226.27	640	320

## Sheet: Figure 4 - Panel F
CPE-neutralization assay against all tested SARS-CoV-2 viruses (100% Inhibitory Dilution (ID100) values are reported in the table below)
<10 indicates lower limit of detection
	Cohort 2 (100 mg)
SARS-CoV-2 Variant	Subject 1	Subject 2	Subject 3	Subject 4	Subject 5	Subject 6	Subject 7	Subject 8
Wuhan	1280	2560	1810.19	1380	226.27	1180	905.1	1000
B.1.1.7 (alpha)	1280	905.1	950	1380	800	452.55	500	640
B.1.351 (beta)	160	452.55	500	226.27	200	320	113.14	430
P.1 (gamma)	226.27	240	260	200	280	160	140	180
B.1.617.2 (delta)	1280	1280	905.1	1280	452.55	905.1	905.1	640

## Sheet: Figure 4 - Panel G
CPE-neutralization assay against all tested SARS-CoV-2 viruses (100% Inhibitory Dilution (ID100) values are reported in the table below)
<10 indicates lower limit of detection
	Cohort 3 (400 mg)
SARS-CoV-2 Variant	Subject 1	Subject 2	Subject 3	Subject 4	Subject 5	Subject 6	Subject 7	Subject 8
Wuhan	1280	1810.19	2560	1900	2000	1700	1750	5120
B.1.1.7 (alpha)	5120	5320	4820	5520	2560	5720	4620	1810.19
B.1.351 (beta)	1280	1810.19	2000	1000	905.1	950	850	2100
P.1 (gamma)	640	452.55	1280	680	620	600	1350	500
B.1.617.2 (delta)	5120	5020	5220	5320	4920	4820	4720	5420
